# Supplementary material for: Histoplasmosis in Taiwan: Case Summary and Literature Review
Source: Life (Basel). 2024 Jun 7;14(6):738. doi: 10.3390/life14060738 (PMC11204960; doi:10.3390/life14060738)
Supplement: Supplementary file 1 [file life-14-00738-s001.zip]

Archive with 1 entries (1 files):
- life-2989496-supplementary.pdf
